# Supplementary material for: Protective Effects of Bacillus subtilis HH2 against Oral Enterotoxigenic Escherichia coli in Beagles
Source: Vet Sci. 2023 Jul 3;10(7):432. doi: 10.3390/vetsci10070432 (PMC10384286; doi:10.3390/vetsci10070432)
Supplement: Supplementary file 1 [file vetsci-10-00432-s001.zip]

Archive with 1 entries (1 files):
- vetsci-2377246-supplementary.pdf
